# Supplementary material for: Evidence for Water-Borne Transmission of Highly Pathogenic Avian Influenza H5N1 Viruses
Source: Front Microbiol. 2022 May 26;13:896469. doi: 10.3389/fmicb.2022.896469 (PMC9183062; doi:10.3389/fmicb.2022.896469)
Supplement: Supplementary file 1 [file Table_1.XLSX]

## Sheet: Sheet1
Supplementary Table S1. Surveillance for avian influenza viruses in Dongting Lake
Collection date	Sampling sites	Host	Sample type	Sample number	Influenza A positive	Subtype	Strain name	Clade	Genotype
2007.3.22	Wetland	Environment	Water	107	3	H5N1	A/Environment/Hunan/1-8/2007(H5N1)	2.3.4	2.3.4-I
							A/Environment/Hunan/1-12/2007(H5N1)	7	7-I
							A/Environment/Hunan/1-35/2007(H5N1)	7	7-II
					3	Other subtype
2007.4.25	Wetland	Environment	Water	98	2	H5N1	A/Environment/Hunan/2-1/2007(H5N1)	7	7-I
							A/Environment/Hunan/2-16/2007(H5N1)	7	7-I
					1	Other subtype
	Backyard	Duck	Swab	58	/	/
		Chicken	Swab	69	/	/
2007.10.30	Wetland	Environment	Water	95	1	Other subtype
	Backyard	Duck	Swab	60	1	H5N1	A/Chicken/Hunan/3/2007(H5N1)	2.3.2	2.3.2-I
		Chicken	Swab	66	1	H5N1	A/Duck/Hunan/3/2007(H5N1)	2.3.2	2.3.2-I
2007.11.27	Wetland	Environment	Water	93	/	/
2007.12.26	Wetland	Environment	Water	105	2	H5N1	A/Environment/Hunan/5-25/2007(H5N1)	2.3.2	2.3.2-I
							A/Environment/Hunan/5-32/2007(H5N1)	2.3.2	2.3.2-II
					1	Other subtype
2008.2.25	Wetland	Environment	Water	120	2	H5N1	A/Environment/Hunan/6-45/2008(H5N1)	2.3.2	2.3.2-I
							A/Environment/Hunan/6-69/2008(H5N1)	2.3.4	2.3.4-II
2008.3.26	Wetland	Environment	Water	115	1	H5N1	A/Environment/Hunan/7-73/2008(H5N1)	2.3.2	2.3.2-I
	Backyard	Duck	Swab	56	0	/
		Chicken	Swab	63	0	/
2008.11.5	Wetland	Environment	Water	118	0	/
	Backyard	Duck	Swab	123	1	H5N1	A/Chicken/Hunan/8/2008(H5N1)	2.3.2	2.3.2-III
		Chicken	Swab	115	1	H5N1	A/Duck/Hunan/8/2008(H5N1)	2.3.2	2.3.2-IV
2008.12.10	Wetland	Environment	Water	112	0	/
	Backyard	Duck	Swab	100	0	/
		Chicken	Swab	96	0	/
